# Supplementary material for: FLAMSA-RIC for Stem Cell Transplantation in Patients with Acute Myeloid Leukemia and Myelodysplastic Syndromes: A Systematic Review and Meta-Analysis
Source: J Clin Med. 2019 Sep 11;8(9):1437. doi: 10.3390/jcm8091437 (PMC6780116; doi:10.3390/jcm8091437)
Supplement: Supplementary file 1 [file jcm-08-01437-s001.zip]

Archive with 10 entries (8 files):
- jcm-553005-supplematary/
- jcm-553005-supplematary/Supplementary Data 1.docx
- jcm-553005-supplematary/Supplementary Data 2.doc
- jcm-553005-supplematary/Supplementary Data 3.docx
- jcm-553005-supplematary/Supplementary Table S1.docx
- jcm-553005-supplematary/__MACOSX/
- jcm-553005-supplematary/__MACOSX/._Supplementary Data 1.docx
- jcm-553005-supplematary/__MACOSX/._Supplementary Data 2.doc
- jcm-553005-supplematary/__MACOSX/._Supplementary Data 3.docx
- jcm-553005-supplematary/__MACOSX/._Supplementary Table S1.docx
